# Supplementary material for: Resources and Readmission for COPD Exacerbation in Pneumology Units in Spain: The COPD Observatory Project
Source: Healthcare (Basel). 2025 Feb 4;13(3):317. doi: 10.3390/healthcare13030317 (PMC11817094; doi:10.3390/healthcare13030317)
Supplement: Supplementary file 1 [file healthcare-13-00317-s001.zip]

Archive with 7 entries (6 files):
- Supplementary S1.pdf
- Supplementary S2- Hospital-related variables.pdf
- Supplementary S3.pdf
- __MACOSX/
- __MACOSX/._Supplementary 1.pdf
- __MACOSX/._Supplementary 2- Hospital-related variables.pdf
- __MACOSX/._Supplementary 3.pdf
